# Supplementary material for: Differences in the Effectiveness of Uridine and Liriope platyphylla L. Between Complement Component 3 Deficiency- and Loperamide-Induced Constipation May Be Associated with the Alternative Regulation of the Cyclic Adenosine Monophosphate Downstream Signaling Pathway
Source: Pharmaceuticals (Basel). 2025 Aug 28;18(9):1289. doi: 10.3390/ph18091289 (PMC12473127; doi:10.3390/ph18091289)
Supplement: Supplementary file 1 [file pharmaceuticals-18-01289-s001.zip]

Archive with 1 entries (1 files):
- pharmaceuticals-3801133-supplementary.pdf
